# Supplementary material for: Redox signaling-driven modulation of microbial biosynthesis and biocatalysis
Source: Nat Commun. 2023 Oct 26;14:6800. doi: 10.1038/s41467-023-42561-3 (PMC10603113; doi:10.1038/s41467-023-42561-3)
Supplement: Supplementary file 4 — Source Data [file 41467_2023_42561_MOESM4_ESM.xlsx]

## Sheet: Figure 2b
	Mean Concentration of Fe2+ (mM)
	Time (h)
Concentration of Fe3+ (mM)	0	12	24	36	48
0	0.0278405	0.0162123	0.0202065	0.0238693	0.042304
0.1	0.031244	0.042872	0.087327	0.09099	0.082482
0.5	0.0295425	0.190632	0.363844	0.414302	0.46157
1	0.02699	0.223057	0.532472	0.800954	0.812771
1.5	0.025572	0.306816	0.780275	0.889817	1.12379
2	0.0326619	0.317215	0.851177	1.02689	1.26512

## Sheet: Fig 2c
	Concentration of Fe2+ (mM)
S. putrefaciens	1.2708	1.25945	1.38991
△CymA	0.716344	0.903525	0.818443
△MtrC	0.753213	0.781574	0.790082

## Sheet: Fig 2e
	Mean Concentration of Fe2+ (mM)
	Time (h）
Concentration of Fe3+ （mM）	0	12	24	36	48
0	0.030393	0.018836	0.0268241	0.017843	0.0202063
0.1	0.0357815	0.063504	0.0944172	0.0584937	0.0696015
0.5	0.024154	0.11668	0.289634	0.221095	0.178791
1	0.026423	0.208144	0.582695	0.505175	0.393623
1.5	0.0343635	0.360583	0.625708	0.592148	0.567569
2	0.0330401	0.491467	0.730643	0.668722	0.606801

## Sheet: Fig 2f
	Lycopene (mg/L)
Without Fe signal	8.01409	8.14182	8.25091
With Fe signal	9.36433	8.72739	9.21123

## Sheet: Fig 2h
Time (h)	Intensity （arb. units)				Time (h)	Absorbance (arb. units)
0	146.8	137.9	109.1		0	0.02	0.076	0.05
12	439.4	446.3	279.8		12	0.302	0.328	0.381
24	635.8	660.9	614.1		24	0.5	0.504	0.513
36	514	540.1	523		36	0.499	0.45	0.437
48	557.2	472	392.4		48	0.426	0.39	0.439

## Sheet: Fig 2i
Simulation						Experiment
Time (h)	Concentration of Fe2+ (mM)		Time (h)	OD600		Time (h)	Concentration of Fe2+ (mM)				Time (h)	OD600
0	0		0	0		0	0.0636386	-0.0449435	0.0315361		0	0.145	0.138	0.112
3.15544e-30	0		3.16e-30	2.29e-62		12	0.585989	0.593733	0.363751		6	0.765	1.266	0.767
0.00803804	0		0.008038	1.22e-07		24	0.76793	0.786975	0.750838		12	1.595	1.491	1.485
0.0257399	0		0.02574	3.54e-06		48	0.702949	0.621268	0.530329		24	1.928	1.947	1.944
0.0570863	0		0.057086	2.9e-05		72	0.530079	0.569204	0.590429		48	2.408	2.51	2.3
0.107139	0		0.107139	0.00014		96	0.599408	0.530828	0.519218		72	2.816	2.835	2.844
0.178998	0		0.178998	0.000479							96	3.415	3.397	3.433
0.277546	0		0.277546	0.001329
0.403435	0		0.403435	0.003118
0.564447	0		0.564447	0.006636
0.778882	0		0.778882	0.013574
1.0719	0		1.0719	0.027367
1.47684	0.00789943		1.47684	0.054727
2.03963	0.0302187		2.03963	0.108208
2.82675	0.075978		2.82675	0.209288
3.94092	0.159031		3.94092	0.388264
5.55744	0.259762		5.55745	0.672814
8.03511	0.335753		8.0351	1.06813
11.2351	0.404907		11.2351	1.45304
14.4351	0.49436		14.4351	1.72341
17.6351	0.586948		17.6351	1.91712
20.8351	0.666962		20.8351	2.06811
24.0351	0.722912		24.0351	2.19331
27.2351	0.751856		27.2351	2.29957
30.4351	0.757741		30.4351	2.39106
33.6351	0.747116		33.6351	2.47057
36.8351	0.726327		36.8351	2.54199
40.0351	0.700441		40.0351	2.60704
43.2351	0.673151		43.2351	2.66667
46.4351	0.646928		46.4351	2.72171
49.6351	0.623216		49.6351	2.77289
52.8351	0.602661		52.8351	2.82081
56.0351	0.585353		56.0351	2.86597
59.2351	0.57107		59.2351	2.9088
62.4351	0.559499		62.4351	2.94965
65.6351	0.550333		65.6351	2.98883
68.8351	0.543092		68.8351	3.0266
72.0351	0.53737		72.0351	3.06318
75.2351	0.532839		75.2351	3.09876
78.4351	0.529238		78.4351	3.13349
81.6351	0.526361		81.6351	3.16753
84.8351	0.524049		84.8351	3.201
88.0351	0.522179		88.0351	3.23398
91.2351	0.520653		91.2351	3.26658
94.4351	0.519398		94.4351	3.29886
97.6351	0.518354		97.6351	3.33089
100.835	0.517478		100.835	3.36274
104.035	0.516732		104.035	3.39445
107.235	0.51609		107.235	3.42607
110.435	0.515529		110.435	3.45764
113.635	0.515031		113.635	3.48918
116.835	0.514584		116.835	3.52074
120.035	0.514175		120.035	3.55234
123.235	0.513797		123.235	3.584
126.435	0.513442		126.435	3.61575
129.635	0.513104		129.635	3.64761
132.835	0.51278		132.835	3.67959
136.035	0.512465		136.035	3.71171
139.235	0.512156		139.235	3.74399
142.435	0.511852		142.435	3.77644
145.635	0.51155		145.635	3.80908
148.835	0.511249		148.835	3.84191
152.035	0.510948		152.035	3.87495
145.389	0.538263		145.389	3.88348
148.389	0.537775		148.389	3.91745
150	0.537523		150	3.93582

## Sheet: Fig 3a
	Mean proportion (%)
OTU	Without Fe signal	With Fe signal	Difference in mean proportion (%)	P-value (corrected)
Amino acid metabolism	22.4801	23.6385	1.15843	0.00016096
Lipid metabolism	5.7324	6.31649	0.584096	6.82135e-05
Metabolism of terpenoids and polyketides	7.30777	7.56562	0.257855	0.000374958
Cell growth and death	1.30234	1.37307	0.070736	0.000139452
Carbohydrate metabolism	13.1557	13.2123	0.0566661	0.0445205
Transport and catabolism	0.500632	0.534098	0.0334663	0.00010611
Membrane transport	1.93894	1.94984	0.0109063	0.0436072
Energy metabolism	6.3397	6.27237	-0.0673293	0.00930821

## Sheet: Fig 3c
	Log2 (NADH/NAD+)
Without Fe signal	0.582523	0.353618	0.457537
With Fe Signal	2.0383	1.90997	1.99424

## Sheet: Fig 3d
	Log2 (NADPH/NADP+)
Without Fe signal	1.56176	2.11263	2.20757
With Fe Signal	4.86922	3.06187	3.74369

## Sheet: Fig 3e
	Relative CATP
Without Fe signal	1.05	1.05	0.89
With Fe Signal	1.76	2.0265	1.71066

[truncated: 46 more sheets: Fig 3f, Fig 3g, Fig 4a, Fig 4b, Fig 4c, Fig 4d, Fig 5a, Fig 5b, Fig 5c, Fig 5d, Fig 5f, Fig 6b, Fig 6c, Fig 6d, Fig 6e, Fig 6f, Fig 6g, Supplementary Figure 2, Supplementary Figure 5a, Supplementary Figure 5b …]
